# Supplementary material for: Pulmonary infections mimicking malignancy on bronchoscopy: A retrospective single‐center study in Japan
Source: J Gen Fam Med. 2020 Oct 14;22(1):38–42. doi: 10.1002/jgf2.383 (PMC7796787; doi:10.1002/jgf2.383)
Supplement: Supplementary file 1 — App S1 [file JGF2-22-38-s001.xlsx]

## Sheet: Sheet
ID	Date	Gender	age	classification	Department	Histologic diagnosis	Type of Infection	Microbiology_1	Microbiology_2	Microbiology_4	Microbiology_5	Microbiology_6	Microbiology_7	Microbiology_8	Clinical manifestation_1	Clinical manifestation_2	Clinical manifestation_3	Type of test	Purpose
1	2017-04-28 13:30:00	female	66	inpatient	respiratory medicine	Adenocarcinoma												EBUS
2	2017-04-28 12:30:00	male	73	outpatient	respiratory medicine	nonspecific findings												EBUS
3	2017-04-28 12:15:00	male	72	inpatient	Thoracic Surgery	SCC												BF
4	2017-04-07 12:30:00	male	66	outpatient	respiratory medicine	Adenocarcinoma												EBUS
5	2017-04-07 13:00:00	male	69	outpatient	respiratory medicine	Adenocarcinoma												TBLB
6	2017-04-14 12:15:00	female	62	outpatient	respiratory medicine	SCC												BF	Except for Purpose
7	2017-04-14 13:00:00	male	49	outpatient	respiratory medicine	Adenocarcinoma												TBLB
8	2017-04-21 12:15:00	male	67	outpatient	Thoracic Surgery	Adenocarcinoma												BF
9	2017-04-21 12:15:00	female	75	outpatient	Thoracic Surgery	nonspecific findings												BF
10	2017-04-21 12:15:00	female	66	inpatient	Thoracic Surgery													BF	Except for Purpose
11	2017-04-21 12:15:00	male	73	inpatient	Thoracic Surgery													BF	Except for Purpose
12	2017-04-21 12:15:00	female	58	outpatient	Thoracic Surgery													BF	Except for Purpose
13	2017-04-28 13:00:00	female	77	outpatient	respiratory medicine	adenocarcinoma												TBLB
14	2017-05-19 12:30:00	male	74	outpatient	Thoracic Surgery	SCC												EBUS	Except for Purpose
15	2017-05-26 12:15:00	male	70	outpatient	respiratory medicine	nonsmall cell carcinoma												BF
16	2017-05-26 12:15:00	female	82	outpatient	respiratory medicine	adenocarcinoma												BF
17	2017-05-26 12:15:00	female	68	outpatient	respiratory medicine	adenocarcinoma												BF
18	2017-05-12 13:00:00	female	56	outpatient	respiratory medicine	adenocarcinoma												TBLB
19	2017-05-12 12:30:00	female	76	outpatient	Thoracic Surgery	adenocarcinoma												EBUS
20	2017-05-12 13:30:00	female	75	outpatient	Thoracic Surgery	adenocarcinoma												EBUS
21	2017-05-12 12:15:00	male	59	inpatient	Thoracic Surgery													BF	Except for Purpose
22	2017-05-12 13:00:00	female	74	outpatient	respiratory medicine	adenocarcinoma												TBLB
23	2017-05-12 12:15:00	male	58	outpatient	Thoracic Surgery	nonspecific findings												BF
24	2017-05-19 13:30:00	male	59	outpatient	Thoracic Surgery	small cell carcinoma												EBUS
25	2017-05-19 12:15:00	male	61	outpatient	Gastroenterological Surgery													BF	Except for Purpose
26	2017-05-26 13:00:00	male	76	inpatient	respiratory medicine	adenocarcinoma												TBLB
27	2017-06-13 00:00:00	male	74	inpatient	respiratory medicine													BF	Except for Purpose
28	2017-06-16 12:15:00	male	73	outpatient	respiratory medicine	SCC												BF
29	2017-06-30 13:00:00	male	68	outpatient	respiratory medicine	adenocarcinoma												TBLB
30	2017-06-30 13:30:00	female	57	outpatient	Thoracic Surgery	adenocarcinoma												EBUS
31	2017-06-30 12:15:00	male	43	outpatient	respiratory medicine													BF	Except for Purpose
32	2017-06-02 00:00:00	male	73	inpatient	Thoracic Surgery													BF	Except for Purpose
33	2017-06-23 13:00:00	female	65	outpatient	respiratory medicine	adenocarcinoma												TBLB
34	2017-06-23 13:30:00	male	77	outpatient	respiratory medicine	metastasis												EBUS
35	2017-06-23 12:15:00	male	64	inpatient	Thoracic Surgery													BF	Except for Purpose
36	2017-06-16 13:00:00	female	77	outpatient	respiratory medicine	adenocarcinoma												TBLB
37	2017-06-16 12:15:00	male	62	inpatient	respiratory medicine	adenocarcinoma												BF	Except for Purpose
38	2017-06-02 12:15:00	male	73	outpatient	respiratory medicine	Carcinoid												BF
39	2017-06-02 13:30:00	male	69	inpatient	Thoracic Surgery	metastasis												EBUS
40	2017-06-02 12:30:00	male	69	outpatient	respiratory medicine	metastasis												EBUS
41	2017-06-16 13:30:00	male	74	inpatient	Thoracic Surgery	metastasis												EBUS
42	2017-06-16 13:00:00	female	67	outpatient	respiratory medicine	nonspecific findings												TBLB
43	2017-06-16 12:15:00	male	78	inpatient	Gastroenterological Surgery													BF	Except for Purpose
44	2017-06-23 12:30:00	female	70	outpatient	Thoracic Surgery	small cell carcinoma												EBUS
45	2017-06-23 12:15:00	male	53	outpatient	respiratory medicine	nonspecific findings												BF
46	2017-06-23 13:00:00	female	52	outpatient	respiratory medicine	adenocarcinoma												TBLB
47	2017-07-21 13:00:00	female	65	outpatient	respiratory medicine	adenocarcinoma												TBLB
48	2017-07-28 13:30:00	male	68	outpatient	respiratory medicine	metastasis												EBUS
49	2017-07-21 12:15:00	female	59	outpatient	Thoracic Surgery													BF	Except for Purpose
50	2017-07-21 13:00:00	male	56	outpatient	respiratory medicine	SCC												TBLB
51	2017-07-14 12:15:00	male	62	outpatient	respiratory medicine													BF	Except for Purpose
52	2017-07-07 13:00:00	male	78	outpatient	Thoracic Surgery	small cell carcinoma												TBLB
53	2017-07-07 00:00:00	male	73	inpatient	respiratory medicine	adenocarcinoma												TBLB
54	2017-07-14 13:00:00	female	66	outpatient	respiratory medicine	Adenocarcinoma												TBLB
55	2017-07-07 12:15:00	male	63	outpatient	respiratory medicine	lung abscess	Bacterial	α-Hemolytic streptococci	Neisseria spp						fever			BF
56	2017-07-14 13:00:00	female	39	outpatient	respiratory medicine	IP												TBLB
57	2017-07-14 13:30:00	female	62	outpatient	Thoracic Surgery	LARGE CELL NEUROENDOCRINE CARCINOMA												EBUS
58	2017-07-14 12:30:00	male	71	outpatient	Thoracic Surgery	metastasis												EBUS
59	2017-07-14 13:00:00	female	78	outpatient	respiratory medicine	SCC												TBLB
60	2017-07-14 12:15:00	male	84	outpatient	respiratory medicine	SCC												BF
61	2017-07-14 13:00:00	male	77	outpatient	Thoracic Surgery	SCC												TBLB
62	2017-07-21 13:00:00	female	43	outpatient	respiratory medicine	adenocarcinoma												TBLB
63	2017-07-28 12:15:00	male	77	outpatient	Thoracic Surgery	adenocarcinoma												BF
64	2017-08-25 13:00:00	female	69	outpatient	Thoracic Surgery	small cell carcinoma												TBLB
65	2017-08-25 13:00:00	female	61	outpatient	respiratory medicine	adenocarcinoma												TBLB
66	2017-08-04 12:30:00	female	75	outpatient	Thoracic Surgery	adenocarcinoma												EBUS
67	2017-08-04 13:00:00	male	70	outpatient	respiratory medicine	SCC												TBLB
68	2017-08-04 13:00:00	male	41	outpatient	respiratory medicine	adenocarcinoma												TBLB
69	2017-08-25 13:00:00	male	52	outpatient	Thoracic Surgery	adenocarcinoma												TBLB
70	2017-08-25 12:30:00	female	73	outpatient	respiratory medicine	DLBCL												EBUS
71	2017-08-18 13:00:00	male	54	outpatient	respiratory medicine	adenocarcinoma												TBLB
72	2017-08-18 13:00:00	female	72	outpatient	respiratory medicine	NTM	Mycobacterial	M. intracellulare							asymptomatic			TBLB
73	2017-08-18 13:00:00	female	57	outpatient	Thoracic Surgery	adenocarcinoma												TBLB
74	2017-08-18 13:00:00	male	55	outpatient	respiratory medicine	adenocarcinoma												TBLB
75	2017-08-18 13:30:00	male	68	outpatient	respiratory medicine	SCC												EBUS
76	2017-08-25 13:00:00	male	56	outpatient	respiratory medicine	adenocarcinoma												TBLB
77	2017-08-25 13:30:00	male	66	outpatient	respiratory medicine	adenocarcinoma												EBUS
78	2017-08-25 12:15:00	female	61	outpatient	respiratory medicine	nonspecific findings												BF
79	2017-08-25 12:15:00	female	53	outpatient	respiratory medicine	adenocarcinoma												BF
80	2017-09-15 13:00:00	female	75	outpatient	Thoracic Surgery	nonspecific findings												TBLB
81	2017-09-01 13:30:00	female	28	outpatient	respiratory medicine	metastasis												EBUS
82	2017-09-01 13:30:00	male	59	inpatient	respiratory medicine	small cell carcinoma												EBUS
83	2017-09-01 12:30:00	female	48	outpatient	Thoracic Surgery	adenocarcinoma												EBUS
84	2017-09-01 12:15:00	female	52	outpatient	Thoracic Surgery													BF	Except for Purpose
85	2017-09-08 13:30:00	male	63	inpatient	respiratory medicine	adenocarcinoma												EBUS
86	2017-09-08 12:30:00	male	74	outpatient	Thoracic Surgery	nonspecific findings												EBUS
87	2017-09-08 13:30:00	female	62	inpatient	Thoracic Surgery	metastasis												EBUS
88	2017-09-08 13:00:00	male	72	outpatient	respiratory medicine	adenocarcinoma												TBLB
89	2017-09-08 13:00:00	male	75	outpatient	Thoracic Surgery	SCC												TBLB
90	2017-09-08 13:30:00	male	32	outpatient	respiratory medicine	metastasis												EBUS
91	2017-09-15 13:00:00	male	65	outpatient	Thoracic Surgery	NTM	Mycobacterial	NTM							asymptomatic			TBLB
92	2017-09-15 12:30:00	female	62	outpatient	respiratory medicine	adenocarcinoma												EBUS
93	2017-09-15 12:30:00	male	49	outpatient	Thoracic Surgery	adenocarcinoma												EBUS
94	2017-09-15 13:00:00	female	78	outpatient	respiratory medicine	SCC												TBLB
95	2017-09-22 13:00:00	male	75	outpatient	respiratory medicine	SCC												TBLB
96	2017-09-22 12:15:00	male	66	outpatient	respiratory medicine	nonspecific findings												BF
97	2017-09-22 12:15:00	male	76	inpatient	Thoracic Surgery													BF	Except for Purpose
98	2017-09-22 13:30:00	male	87	outpatient	respiratory medicine	small cell carcinoma												EBUS
99	2017-09-22 13:00:00	male	87	outpatient	respiratory medicine	adenocarcinoma												TBLB
100	2017-09-29 13:30:00	male	73	outpatient	respiratory medicine	adenocarcinoma												EBUS
101	2017-09-29 12:30:00	female	66	outpatient	respiratory medicine	nonspecific findings												EBUS
102	2017-09-29 13:00:00	male	81	outpatient	respiratory medicine	lung abscess	Bacterial	α-haemolytic streptococcus	Neisseria spp	Serratia fonticola	Haempphilus spp				cough			TBLB
103	2017-09-29 13:30:00	female	66	outpatient	respiratory medicine	adenocarcinoma												EBUS
104	2017-10-06 13:30:00	female	74	outpatient	respiratory medicine	adenocarcinoma	Mycobacterial	M.avium										EBUS
105	2017-10-20 13:00:00	male	77	outpatient	respiratory medicine	carcinoma												TBLB
106	2017-10-20 13:00:00	male	63	outpatient	respiratory medicine	SCC												TBLB
107	2017-10-06 12:15:00	male	63	inpatient	Thoracic Surgery	SCC												BF
108	2017-10-06 13:00:00	male	77	outpatient	respiratory medicine	SCC												TBLB
109	2017-10-06 13:00:00	female	64	outpatient	respiratory medicine	adenocarcinoma												TBLB
110	2017-10-06 12:30:00	male	78	outpatient	Thoracic Surgery	adenocarcinoma												EBUS
111	2017-10-06 13:00:00	male	73	outpatient	respiratory medicine	carcinoma												TBLB
112	2017-10-06 13:00:00	female	73	outpatient	respiratory medicine	adenocarcinoma												TBLB
113	2017-10-13 12:15:00	male	68	outpatient	Thoracic Surgery													BF	Except for Purpose
114	2017-10-13 13:00:00	male	75	outpatient	Thoracic Surgery	SCC												TBLB
115	2017-10-13 13:00:00	male	57	outpatient	respiratory medicine	adenocarcinoma												TBLB
116	2017-10-13 12:30:00	male	73	outpatient	Thoracic Surgery													EBUS	Except for Purpose
117	2017-10-13 12:15:00	male	56	outpatient	respiratory medicine													BF	Except for Purpose
118	2017-10-20 13:30:00	male	66	outpatient	respiratory medicine	metastasis												EBUS
119	2017-10-20 13:00:00	female	87	outpatient	respiratory medicine	adenocarcinoma												TBLB
120	2017-10-20 12:30:00	male	65	outpatient	respiratory medicine	SCC												EBUS
121	2017-10-27 13:30:00	male	73	outpatient	Thoracic Surgery	metastasis												EBUS
122	2017-10-27 12:15:00	male	68	outpatient	Thoracic Surgery	SCC												BF
123	2017-10-27 12:15:00	male	82	outpatient	respiratory medicine	adenocarcinoma												BF
124	2017-10-27 12:30:00	male	73	outpatient	Thoracic Surgery	adenocarcinoma												EBUS
125	2017-11-10 13:00:00	male	51	outpatient	Thoracic Surgery	nonspecific findings												TBLB
126	2017-11-10 12:15:00	male	77	outpatient	Thoracic Surgery													BF	Except for Purpose
127	2017-11-24 12:30:00	male	66	outpatient	respiratory medicine	carcinoma												EBUS
128	2017-11-10 13:00:00	male	79	outpatient	respiratory medicine	adenocarcinoma												TBLB
129	2017-11-10 12:15:00	male	66	outpatient	respiratory medicine	adenocarcinoma												BF
130	2017-11-10 13:00:00	male	40	inpatient	Head and Neck Surgery	Pneumonia	Bacterial	Enterobacter cloacae	α-haemolytic streptococcus						dyspnea			TBLB
131	2017-11-10 00:00:00	male	67	inpatient	Department of Chemotherapy													BF	Except for Purpose
132	2017-11-10 13:00:00	male	79	outpatient	respiratory medicine	nonspecific findings												TBLB
133	2017-11-17 13:00:00	female	69	outpatient	respiratory medicine	nonspecific findings												TBLB
134	2017-11-17 13:30:00	male	67	outpatient	respiratory medicine	SCC												EBUS
135	2017-11-17 12:15:00	male	77	outpatient	Thoracic Surgery	adenocarcinoma												BF	Except for Purpose
136	2017-11-17 12:15:00	female	55	outpatient	Thoracic Surgery													BF	Except for Purpose
137	2017-11-17 13:30:00	male	82	outpatient	Thoracic Surgery	adenocarcinoma	Mycobacterial	M.avium										EBUS
138	2017-11-17 12:30:00	female	68	outpatient	respiratory medicine	lymphoma												EBUS
139	2017-12-01 00:00:00	male	53	inpatient	Department of Chemotherapy													BF	Except for Purpose
140	2017-11-24 13:00:00	male	73	outpatient	respiratory medicine	adenocarcinoma												TBLB
141	2017-12-22 13:00:00	female	50	outpatient	Thoracic Surgery	adenocarcinoma												TBLB
142	2017-12-01 13:00:00	male	55	outpatient	respiratory medicine	SCC												TBLB
143	2017-12-01 13:00:00	female	81	outpatient	respiratory medicine	Adenocarcinoma	Mycobacterial	M.spp										TBLB
144	2017-12-01 12:15:00	female	58	outpatient	Thoracic Surgery	NTM	Mycobacterial	M.avium							asymptomatic			BF
145	2017-12-01 12:30:00	male	71	outpatient	Thoracic Surgery	adenocarcinoma												EBUS
146	2017-12-01 13:00:00	male	71	outpatient	respiratory medicine	nonspecific findings												TBLB
147	2017-12-05 00:00:00	male	63	outpatient	Thoracic Surgery	Lung abscess	Bacterial	Streptococcus pneumoniae	Corynebacterium spp						cough			BF
148	2017-12-08 13:00:00	male	68	outpatient	respiratory medicine	SCC												TBLB
149	2017-12-08 12:15:00	female	67	outpatient	respiratory medicine	adenocarcinoma												BF
150	2017-12-08 12:30:00	female	66	outpatient	respiratory medicine	adenocarcinoma												EBUS
151	2017-12-08 12:15:00	female	43	outpatient	respiratory medicine	nonspecific findings												BF
152	2017-12-15 13:30:00	male	84	outpatient	Thoracic Surgery	lymphoma												EBUS
153	2017-12-15 12:30:00	male	68	outpatient	respiratory medicine	metastasis												EBUS
154	2017-12-22 12:15:00	male	75	outpatient	respiratory medicine	small cell carcinoma												BF
155	2017-12-18 00:00:00	female	67	inpatient	Thoracic Surgery	adenocarcinoma												EBUS
156	2017-12-22 13:00:00	female	78	outpatient	Thoracic Surgery	adenocarcinoma												TBLB
157	2017-12-22 13:00:00	male	69	outpatient	respiratory medicine	adenocarcinoma												TBLB
158	2017-12-22 12:30:00	male	81	outpatient	respiratory medicine	metastasis												EBUS
159	2017-12-22 13:00:00	female	79	outpatient	Thoracic Surgery	nonspecific findings												TBLB
160	2018-01-15 00:00:00	male	63	inpatient	Thoracic Surgery													BF	Except for Purpose
161	2018-01-26 13:00:00	female	74	outpatient	respiratory medicine	adenocarcinoma												TBLB
162	2018-01-05 12:30:00	male	38	outpatient	respiratory medicine	nonspecific findings												EBUS
163	2018-01-05 12:15:00	female	44	outpatient	respiratory medicine	adenocarcinoma												BF
164	2018-01-05 13:30:00	male	68	outpatient	respiratory medicine	adenocarcinoma												EBUS
165	2018-01-05 13:00:00	female	71	outpatient	respiratory medicine	NTM	Mycobacterial	M.avium							asymptomatic			TBLB
166	2018-01-12 12:30:00	male	71	outpatient	respiratory medicine	nonspecific findings												EBUS
167	2018-01-12 13:00:00	male	73	outpatient	respiratory medicine	SCC												TBLB
168	2018-01-12 12:15:00	female	81	outpatient	respiratory medicine	SCC												BF
169	2018-01-12 13:00:00	male	79	outpatient	respiratory medicine	adenocarcinoma												TBLB
170	2018-01-19 12:15:00	female	76	outpatient	Thoracic Surgery													BF	Except for Purpose
171	2018-01-19 13:30:00	female	62	outpatient	Thoracic Surgery	adenocarcinoma												EBUS
172	2018-01-19 12:15:00	male	65	outpatient	respiratory medicine	nonspecific findings												BF
173	2018-02-09 13:30:00	male	78	outpatient	Thoracic Surgery	SCC												EBUS
174	2018-02-09 12:15:00	male	70	inpatient	Thoracic Surgery													BF	Except for Purpose
175	2018-02-16 12:30:00	female	77	outpatient	Thoracic Surgery	SCC												EBUS
176	2018-02-02 00:00:00	female	75	inpatient	respiratory medicine													TBLB	Except for Purpose
177	2018-02-02 12:15:00	male	75	outpatient	respiratory medicine	SCC	Mycobacterial	M.spp										BF
178	2018-02-02 13:30:00	male	78	outpatient	Thoracic Surgery	SCC												EBUS
179	2018-02-02 12:30:00	male	66	outpatient	respiratory medicine	cancer												EBUS
180	2018-02-02 13:00:00	male	81	inpatient	Thoracic Surgery	adenocarcinoma												TBLB
181	2018-02-02 12:30:00	female	58	outpatient	respiratory medicine	adenocarcinoma												EBUS
182	2018-02-08 00:00:00	female	75	inpatient	Thoracic Surgery													BF	Except for Purpose
183	2018-02-16 13:30:00	male	61	inpatient	respiratory medicine	small cell carcinoma												EBUS	Except for Purpose
184	2018-02-09 12:30:00	male	73	outpatient	Thoracic Surgery	PLEOMORPHIC CARCINOMA												EBUS
185	2018-02-23 12:15:00	male	78	outpatient	Thoracic Surgery	PLEOMORPHIC CARCINOMA												BF
186	2018-02-16 12:15:00	male	69	inpatient	respiratory medicine													BF	Except for Purpose
187	2018-02-16 13:00:00	male	82	outpatient	respiratory medicine	adenocarcinoma												TBLB
188	2018-02-16 13:00:00	male	85	outpatient	respiratory medicine	adenocarcinoma												TBLB
189	2018-02-23 12:30:00	male	66	outpatient	respiratory medicine	nonspecific findings												EBUS
190	2018-02-23 12:15:00	male	64	outpatient	Thoracic Surgery													BF	Except for Purpose
191	2018-03-23 00:00:00	male	60	inpatient	Department of Chemotherapy													BF	Except for Purpose
192	2018-03-16 12:15:00	male	68	outpatient	Thoracic Surgery													BF	Except for Purpose
193	2018-03-09 12:15:00	male	78	outpatient	Thoracic Surgery													BF	Except for Purpose
194	2018-03-23 12:30:00	female	43	outpatient	respiratory medicine	adenocarcinoma												EBUS
195	2018-03-23 13:00:00	male	78	outpatient	respiratory medicine	small cell carcinoma												TBLB
196	2018-03-16 12:30:00	female	69	outpatient	respiratory medicine	metastasis												EBUS
197	2018-03-30 12:30:00	female	67	outpatient	Thoracic Surgery	metastasis												EBUS
198	2018-03-02 13:00:00	male	68	outpatient	respiratory medicine	small cell carcinoma	Mycobacterial	M.avium										TBLB
199	2018-03-02 13:00:00	male	78	outpatient	respiratory medicine	adenocarcinoma												TBLB
200	2018-03-02 13:00:00	male	67	outpatient	respiratory medicine	adenocarcinoma												TBLB
201	2018-03-02 12:15:00	male	56	outpatient	Thoracic Surgery													BF	Except for Purpose
202	2018-03-16 13:30:00	male	81	inpatient	Thoracic Surgery	adenocarcinoma												EBUS
203	2018-03-16 13:00:00	male	70	outpatient	Thoracic Surgery	adenocarcinoma												TBLB
204	2018-03-23 12:15:00	male	85	outpatient	Thoracic Surgery	nonspecific findings												BF
205	2018-03-30 13:00:00	male	78	outpatient	respiratory medicine	nonspecific findings												TBLB
206	2018-03-30 13:00:00	female	38	outpatient	respiratory medicine	adenocarcinoma												TBLB
207	2018-04-27 12:15:00	male	69	inpatient	Thoracic Surgery	SCC												BF
208	2018-04-06 12:30:00	male	65	outpatient	Thoracic Surgery	adenocarcinoma												EBUS
209	2018-04-06 12:15:00	female	76	outpatient	Thoracic Surgery	nonspecific findings												BF
210	2018-04-06 12:15:00	female	62	outpatient	respiratory medicine													BF	Except for Purpose
211	2018-04-06 13:30:00	female	69	outpatient	Thoracic Surgery	adenocarcinoma												EBUS
212	2018-04-13 12:30:00	female	75	outpatient	Thoracic Surgery	SCC												EBUS
213	2018-04-13 13:00:00	male	71	outpatient	respiratory medicine	adenocarcinoma												TBLB
214	2018-04-13 13:00:00	female	73	outpatient	respiratory medicine	small cell carcinoma												TBLB
215	2018-04-27 13:30:00	male	74	outpatient	respiratory medicine	nonspecific findings												EBUS
216	2018-04-20 13:00:00	male	74	outpatient	respiratory medicine	adenocarcinoma												TBLB
217	2018-04-20 13:00:00	female	65	outpatient	Thoracic Surgery	nonspecific findings												TBLB
218	2018-05-25 12:30:00	female	74	outpatient	respiratory medicine	adenocarcinoma												EBUS
219	2018-05-25 13:00:00	male	46	outpatient	respiratory medicine	adenocarcinoma												TBLB
220	2018-05-25 13:00:00	female	76	outpatient	respiratory medicine	nonspecific findings												TBLB
221	2018-05-18 12:15:00	female	66	inpatient	Thoracic Surgery													BF	Except for Purpose
222	2018-05-18 13:30:00	male	46	outpatient	respiratory medicine	metastasis												EBUS
223	2018-05-18 12:30:00	female	65	outpatient	respiratory medicine	nonspecific findings												EBUS
224	2018-05-18 12:15:00	male	37	outpatient	respiratory medicine	adenocarcinoma												BF
225	2018-05-18 13:30:00	male	64	outpatient	respiratory medicine	nonspecific findings												EBUS
226	2018-05-11 12:30:00	male	79	outpatient	Thoracic Surgery	nonspecific findings												EBUS
227	2018-05-11 13:00:00	male	69	outpatient	respiratory medicine	adenocarcinoma												TBLB
228	2018-05-11 13:30:00	female	57	outpatient	respiratory medicine	small cell carcinoma												EBUS
229	2018-05-21 00:00:00	male	68	outpatient	Thoracic Surgery													BF	Except for Purpose
230	2018-05-25 13:00:00	male	65	outpatient	respiratory medicine	adenocarcinoma												TBLB
231	2018-06-08 12:30:00	male	75	outpatient	Thoracic Surgery	NTM	Mycobacterial	M.intracellulare							asymptomatic			EBUS
232	2018-06-15 13:00:00	male	38	outpatient	respiratory medicine													TBLB	Except for Purpose
233	2018-06-22 12:15:00	male	82	outpatient	Thoracic Surgery	small cell carcinoma												BF
234	2018-06-08 12:15:00	female	67	outpatient	respiratory medicine	adenocarcinoma+small												BF
235	2018-06-01 13:00:00	male	78	outpatient	Thoracic Surgery	adenocarcinoma												TBLB
236	2018-06-08 13:00:00	male	66	outpatient	respiratory medicine	adenocarcinoma												TBLB
237	2018-06-08 13:00:00	female	66	outpatient	respiratory medicine	nonspecific findings												TBLB
238	2018-06-08 13:00:00	female	80	outpatient	respiratory medicine	nonspecific findings												TBLB
239	2018-06-08 13:00:00	female	73	outpatient	respiratory medicine	adenocarcinoma												TBLB
240	2018-06-29 13:00:00	female	76	outpatient	respiratory medicine	Benign lesion												TBLB
241	2018-06-29 13:00:00	female	70	outpatient	respiratory medicine	adenocarcinoma												TBLB
242	2018-06-15 12:15:00	female	66	outpatient	respiratory medicine													BF	Except for Purpose
243	2018-06-15 12:15:00	female	62	outpatient	respiratory medicine	nonspecific findings												BF
244	2018-06-15 12:15:00	male	57	outpatient	Thoracic Surgery	SCC												BF
245	2018-06-20 00:00:00	female	54	inpatient	Department of Chemotherapy													BF	Except for Purpose
246	2018-07-13 12:30:00	female	81	outpatient	respiratory medicine	small cell carcinoma												EBUS
247	2018-07-06 13:00:00	male	70	outpatient	respiratory medicine	adenocarcinoma												TBLB
248	2018-07-06 13:00:00	male	64	outpatient	respiratory medicine	small cell carcinoma												TBLB
249	2018-07-13 13:00:00	male	54	outpatient	respiratory medicine	sarcoma												TBLB
250	2018-07-13 13:00:00	male	77	outpatient	respiratory medicine	SCC												TBLB
251	2018-07-27 12:30:00	female	83	outpatient	Thoracic Surgery	adenocarcinoma												EBUS
252	2018-07-27 13:00:00	female	78	outpatient	Thoracic Surgery	adenocarcinoma												TBLB
253	2018-07-20 13:00:00	female	79	outpatient	respiratory medicine	nonspecific findings												TBLB
254	2018-07-20 12:15:00	male	71	outpatient	respiratory medicine	SCC												BF
255	2018-07-27 13:00:00	male	73	outpatient	respiratory medicine	small cell carcinoma												TBLB
256	2018-07-27 13:30:00	female	76	outpatient	respiratory medicine													EBUS	Except for Purpose
257	2018-08-31 13:00:00	male	56	outpatient	respiratory medicine	cancer												TBLB
258	2018-08-31 13:00:00	male	64	outpatient	respiratory medicine	nonspecific findings												TBLB
259	2018-08-24 13:00:00	female	43	outpatient	respiratory medicine	nonspecific findings												TBLB
260	2018-08-03 13:00:00	female	82	outpatient	respiratory medicine	adenocarcinoma												TBLB
261	2018-08-03 13:00:00	male	71	outpatient	respiratory medicine	adenocarcinoma												TBLB
262	2018-08-03 12:15:00	male	65	outpatient	Thoracic Surgery													BF	Except for Purpose
263	2018-08-10 12:15:00	female	71	outpatient	Thoracic Surgery													BF	Except for Purpose
264	2018-08-10 13:00:00	male	73	outpatient	respiratory medicine	adenocarcinoma												TBLB
265	2018-08-10 13:00:00	female	59	outpatient	respiratory medicine	adenocarcinoma												TBLB
266	2018-08-10 13:00:00	male	70	outpatient	respiratory medicine													TBLB	Except for Purpose
267	2018-08-10 12:15:00	female	59	outpatient	respiratory medicine	Atelectasis												BF
268	2018-08-10 13:00:00	male	61	outpatient	respiratory medicine	adenocarcinoma												TBLB
269	2018-08-17 12:15:00	male	75	outpatient	Thoracic Surgery	adenocarcinoma												BF
270	2018-08-17 12:15:00	female	51	outpatient	Thoracic Surgery	adenocarcinoma												BF
271	2018-08-17 13:00:00	female	74	outpatient	respiratory medicine	adenocarcinoma												TBLB
272	2018-08-17 12:15:00	male	43	inpatient	respiratory medicine													BF	Except for Purpose
273	2018-08-17 13:30:00	male	40	outpatient	respiratory medicine	adenocarcinoma												EBUS
274	2018-08-17 13:30:00	male	75	outpatient	respiratory medicine	small cell carcinoma												EBUS
275	2018-08-17 13:00:00	male	65	outpatient	respiratory medicine	small cell carcinoma												TBLB	Except for Purpose
276	2018-08-24 12:30:00	female	74	outpatient	respiratory medicine	adenocarcinoma												EBUS
277	2018-08-24 13:00:00	male	71	outpatient	respiratory medicine	SCC												TBLB
278	2018-09-14 12:30:00	male	71	outpatient	Thoracic Surgery	SCC												EBUS
279	2018-09-14 13:00:00	female	59	outpatient	respiratory medicine	adenocarcinoma												TBLB
280	2018-09-21 13:00:00	male	85	outpatient	respiratory medicine	Tuberculosis	Mycobacterial	M.tuberculosis							asymptomatic			TBLB
281	2018-09-07 13:00:00	male	47	inpatient	respiratory medicine	adenocarcinoma												TBLB
282	2018-09-07 13:00:00	female	50	outpatient	respiratory medicine	adenocarcinoma												TBLB
283	2018-09-11 00:00:00	male	70	outpatient	respiratory medicine													BF	Except for Purpose
284	2018-09-14 13:00:00	female	71	outpatient	respiratory medicine	adenocarcinoma												TBLB
285	2018-09-14 13:30:00	male	68	outpatient	respiratory medicine	small cell carcinoma												EBUS
286	2018-09-14 13:00:00	female	43	outpatient	respiratory medicine	lymphoma												TBLB
287	2018-09-21 12:15:00	male	54	outpatient	respiratory medicine													BF	Except for Purpose
288	2018-09-21 13:00:00	female	67	outpatient	respiratory medicine	lymphoma												TBLB
289	2018-09-21 12:15:00	male	74	outpatient	Thoracic Surgery													BF	Except for Purpose
290	2018-09-28 13:00:00	female	58	outpatient	respiratory medicine	adenocarcinoma												TBLB
291	2018-09-28 12:30:00	male	75	outpatient	Thoracic Surgery	nonspecific findings												EBUS
292	2018-10-19 13:00:00	male	71	outpatient	respiratory medicine	Benign lesion												TBLB
293	2018-10-12 13:00:00	male	70	outpatient	respiratory medicine	SCC												TBLB
294	2018-10-26 13:00:00	male	61	outpatient	respiratory medicine	nonspecific findings												TBLB
295	2018-10-26 13:00:00	female	80	outpatient	respiratory medicine	adenocarcinoma												TBLB
296	2018-10-26 13:00:00	female	80	outpatient	respiratory medicine	Pneumonia	Bacterial	α-haemolytic streptococcus	E.coli						asymptomatic			TBLB
297	2018-10-26 13:00:00	female	83	outpatient	respiratory medicine	adenocarcinoma												TBLB
298	2018-10-12 12:15:00	female	55	outpatient	respiratory medicine													BF	Except for Purpose
299	2018-10-19 13:00:00	female	63	outpatient	respiratory medicine	adenocarcinoma												TBLB
300	2018-10-19 13:00:00	male	82	outpatient	respiratory medicine	SCC												TBLB
301	2018-10-26 12:30:00	male	34	outpatient	Thoracic Surgery	Castleman disease												EBUS
302	2018-10-12 12:15:00	male	69	outpatient	respiratory medicine	SCC												BF
303	2018-10-12 13:00:00	male	68	outpatient	respiratory medicine	SCC												TBLB
304	2018-10-05 13:00:00	male	56	outpatient	Thoracic Surgery	adenocarcinoma												TBLB
305	2018-10-05 13:00:00	male	56	outpatient	respiratory medicine	adenocarcinoma												TBLB
306	2018-10-05 12:15:00	female	73	outpatient	Department of Chemotherapy													BF	Except for Purpose
307	2018-10-05 12:15:00	female	76	outpatient	Thoracic Surgery													BF	Except for Purpose
308	2018-10-05 13:00:00	male	75	outpatient	Thoracic Surgery	Hamartoma												TBLB
309	2018-10-05 13:00:00	female	84	outpatient	respiratory medicine	small cell carcinoma												TBLB
310	2018-10-26 13:00:00	female	48	outpatient	respiratory medicine	adenocarcinoma												TBLB
311	2018-11-16 12:15:00	male	68	inpatient	respiratory medicine	Tuberculosis	Mycobacterial	M.tuberculosis							fever			BF
312	2018-11-16 13:00:00	male	84	outpatient	respiratory medicine	SCC												TBLB
313	2018-11-16 12:30:00	male	68	outpatient	respiratory medicine	cancer												EBUS	Except for Purpose
314	2018-11-02 12:30:00	male	72	outpatient	Thoracic Surgery	adenocarcinoma												EBUS
315	2018-11-02 13:00:00	female	52	outpatient	respiratory medicine	adenocarcinoma												TBLB
316	2018-11-02 13:30:00	male	71	inpatient	respiratory medicine	SCC												EBUS
317	2018-11-09 13:00:00	male	77	outpatient	respiratory medicine	cancer												TBLB
318	2018-11-30 12:15:00	male	66	outpatient	respiratory medicine	nonspecific findings												BF
319	2018-12-21 13:00:00	male	77	outpatient	respiratory medicine	metastasis												TBLB
320	2018-12-21 13:00:00	male	57	inpatient	respiratory medicine	SCC												TBLB
321	2018-12-21 13:00:00	male	73	outpatient	respiratory medicine	lung abscess	Bacterial	α-haemolytic streptococcus	Corynebacterium species						asymptomatic			TBLB
322	2018-12-21 13:00:00	male	73	outpatient	respiratory medicine	Lymphoma												TBLB
323	2018-12-07 13:00:00	male	60	outpatient	respiratory medicine	nonspecific findings												TBLB
324	2018-12-07 13:00:00	male	74	outpatient	Thoracic Surgery	carcinoma												TBLB
325	2018-12-07 13:00:00	male	85	outpatient	respiratory medicine	adenocarcinoma												TBLB
326	2018-12-28 13:30:00	male	68	outpatient	respiratory medicine	metastasis												EBUS
327	2018-12-14 13:00:00	male	66	outpatient	respiratory medicine	nonspecific findings												TBLB
328	2018-12-14 13:00:00	male	76	outpatient	respiratory medicine	adenocarcinoma												TBLB
329	2018-12-14 12:15:00	male	67	outpatient	Thoracic Surgery													BF	Except for Purpose
330	2018-12-14 13:30:00	male	78	outpatient	respiratory medicine	metastasis												EBUS
331	2018-12-14 12:30:00	male	81	outpatient	respiratory medicine	metastasis												EBUS
332	2018-12-14 13:00:00	female	73	outpatient	respiratory medicine	adenocarcinoma												TBLB
333	2018-12-28 13:00:00	male	72	outpatient	Thoracic Surgery	nonspecific findings												TBLB
334	2019-01-04 12:30:00	female	71	outpatient	respiratory medicine	adenocarcinoma												EBUS
335	2019-01-04 13:00:00	male	77	outpatient	Thoracic Surgery	nonspecific findings												TBLB
336	2019-01-04 13:00:00	male	60	outpatient	respiratory medicine	adenocarcinoma												TBLB
337	2019-01-25 13:30:00	female	72	outpatient	respiratory medicine	metastasis												EBUS
338	2019-01-25 13:00:00	male	68	outpatient	respiratory medicine	small cell carcinoma												TBLB
339	2019-01-25 12:30:00	male	67	outpatient	Thoracic Surgery	nonspecific findings												EBUS
340	2019-01-25 13:00:00	female	65	outpatient	respiratory medicine	nonspecific findings												TBLB
341	2019-01-11 13:00:00	female	51	outpatient	respiratory medicine	lymphoma												TBLB
342	2019-01-18 13:00:00	female	87	outpatient	respiratory medicine	Carcinoid												TBLB
343	2019-01-18 13:00:00	female	75	outpatient	respiratory medicine	adenocarcinoma												TBLB
344	2019-01-18 12:15:00	male	62	outpatient	Thoracic Surgery													BF	Except for Purpose
345	2019-01-18 13:00:00	female	75	outpatient	respiratory medicine	adenocarcinoma												TBLB
346	2019-01-18 12:15:00	male	78	outpatient	Thoracic Surgery													BF	Except for Purpose
347	2019-02-22 13:00:00	female	72	outpatient	respiratory medicine	NTM	Mycobacterial	M. avium							cough	chest pain		TBLB
348	2019-02-01 13:00:00	male	72	outpatient	respiratory medicine	SCC												TBLB
349	2019-02-01 12:30:00	female	50	outpatient	Thoracic Surgery	nonspecific findings												EBUS
350	2019-02-01 13:00:00	female	70	outpatient	respiratory medicine	adenocarcinoma												TBLB
351	2019-02-08 13:30:00	male	60	outpatient	respiratory medicine	adenocarcinoma												EBUS
352	2019-02-08 13:30:00	male	66	outpatient	Thoracic Surgery	metastasis												EBUS
353	2019-02-15 13:00:00	female	77	outpatient	respiratory medicine	adenocarcinoma												TBLB
354	2019-02-15 13:00:00	male	60	inpatient	respiratory medicine	nonspecific findings												TBLB
355	2019-03-01 13:30:00	male	73	outpatient	respiratory medicine	SCC												EBUS
356	2019-03-29 13:00:00	male	83	inpatient	respiratory medicine	adenocarcinoma												TBLB
357	2019-03-15 12:30:00	female	60	outpatient	respiratory medicine	adenocarcinoma												EBUS
358	2019-03-15 13:00:00	female	70	outpatient	respiratory medicine	Sarcoidosis												TBLB
359	2019-03-08 13:00:00	female	81	outpatient	respiratory medicine	SCC												TBLB
360	2019-03-01 12:30:00	male	54	outpatient	Thoracic Surgery	adenocarcinoma												EBUS
361	2019-03-22 12:30:00	male	81	outpatient	Thoracic Surgery	metastasis												EBUS
362	2019-03-22 12:15:00	male	68	inpatient	Department of Chemotherapy	pneumonia	Bacterial	S. haemolyticus							cough			BF
363	2019-03-15 13:00:00	female	77	outpatient	respiratory medicine	nonspecific findings												TBLB
364	2019-03-22 13:00:00	male	54	outpatient	respiratory medicine	adenocarcinoma												TBLB
365	2019-04-05 12:30:00	male	70	outpatient	respiratory medicine	adenocarcinoma												EBUS
366	2019-04-12 12:30:00	male	55	outpatient	respiratory medicine													EBUS	Except for Purpose
367	2019-04-12 13:00:00	male	81	outpatient	respiratory medicine	adenocarcinoma												TBLB
368	2019-04-12 12:15:00	female	78	inpatient	respiratory medicine	SCC												BF
369	2019-04-26 13:00:00	male	83	outpatient	Thoracic Surgery	adenocarcinoma												TBLB
370	2019-04-26 13:00:00	male	67	outpatient	respiratory medicine	adenocarcinoma												TBLB
371	2019-04-19 13:00:00	male	46	outpatient	Thoracic Surgery	adenocarcinoma												TBLB
372	2019-04-05 13:30:00	male	69	outpatient	Thoracic Surgery	adenocarcinoma												EBUS
373	2019-04-10 00:00:00	male	70	inpatient	Thoracic Surgery	SARCOMATOID CARCINOMA												BF
374	2019-04-12 13:30:00	male	69	outpatient	respiratory medicine	adenocarcinoma												EBUS
375	2019-04-12 13:30:00	female	64	outpatient	Thoracic Surgery	adenocarcinoma												EBUS
376	2019-04-26 13:30:00	male	84	outpatient	respiratory medicine	nonsmall cell carcinoma												EBUS
377	2019-04-26 12:30:00	male	71	outpatient	respiratory medicine	nonspecific findings												EBUS
378	2019-05-24 13:00:00	male	79	outpatient	respiratory medicine	SCC												TBLB
379	2019-05-24 12:15:00	male	59	inpatient	Head and Neck Surgery													BF	Except for Purpose
380	2019-05-24 12:30:00	male	75	outpatient	Thoracic Surgery	Adenocarcinoma	Mycobacterial	M.avium							asymptomatic			EBUS
381	2019-05-31 13:30:00	female	61	outpatient	respiratory medicine	adenocarcinoma												EBUS
382	2019-05-31 12:30:00	female	42	outpatient	respiratory medicine	adenocarcinoma												EBUS
383	2019-05-31 13:00:00	male	59	outpatient	respiratory medicine	nonspecific findings												TBLB
384	2019-05-31 13:00:00	male	76	outpatient	respiratory medicine	adenocarcinoma												TBLB
385	2019-05-17 13:00:00	female	69	inpatient	respiratory medicine	Carcinoid												TBLB
386	2019-05-24 13:30:00	male	70	outpatient	Thoracic Surgery	metastasis												EBUS
387	2019-05-17 12:15:00	female	68	outpatient	Thoracic Surgery	nonsmall cell carcinoma												BF
388	2019-05-10 13:00:00	female	89	outpatient	respiratory medicine	small cell carcinoma												TBLB
389	2019-05-24 12:15:00	female	76	inpatient	Head and Neck Surgery	Tuberculosis	Mycobacterial	M.tuberculosis							fever	cough	chest pain	BF
390	2019-06-07 12:15:00	male	75	outpatient	Thoracic Surgery	metastasis												BF
391	2019-06-07 13:30:00	male	85	outpatient	respiratory medicine	adenocarcinoma												EBUS
392	2019-06-07 12:30:00	male	70	outpatient	Thoracic Surgery	adenocarcinoma												EBUS
393	2019-06-07 13:00:00	male	75	outpatient	respiratory medicine	small cell carcinoma												TBLB
394	2019-06-21 13:00:00	male	75	outpatient	Thoracic Surgery	adenocarcinoma												TBLB
395	2019-06-14 00:00:00	male	51	outpatient	Thoracic Surgery													TBLB	Except for Purpose
396	2019-06-14 13:30:00	male	60	outpatient	Thoracic Surgery	Sarcoidosis												EBUS
397	2019-06-28 00:00:00	female	70	outpatient	respiratory medicine	metastasis												TBLB
398	2019-06-28 13:30:00	male	73	outpatient	respiratory medicine	adenocarcinoma												EBUS
399	2019-06-28 13:00:00	male	72	outpatient	respiratory medicine	adenocarcinoma												TBLB
400	2019-06-28 12:15:00	male	79	outpatient	Thoracic Surgery	SCC												BF
401	2019-06-28 12:15:00	female	71	outpatient	respiratory medicine	Tuberculosis	Mycobacterial	M.tuberculosis							asymptomatic			BF
402	2019-07-12 12:15:00	female	23	inpatient	respiratory medicine	カルチノイド												APC焼灼術	Except for Purpose
403	2019-07-05 12:15:00	male	84	outpatient	Thoracic Surgery	NTM+Aspergillus	Mycobacterial+Fungal	Aspergillus fumigatus	M.spp						asymptomatic			BF
404	2019-07-05 13:00:00	male	57	outpatient	respiratory medicine	IP												TBLB
405	2019-07-05 13:00:00	female	76	outpatient	respiratory medicine	adenocarcinoma												TBLB
406	2019-07-05 12:30:00	male	63	outpatient	Thoracic Surgery	SCC												EBUS
407	2019-07-05 12:15:00	female	71	outpatient	Thoracic Surgery	adenocarcinoma												BF
408	2019-07-12 12:30:00	male	68	outpatient	respiratory medicine	metastasis												EBUS
409	2019-07-12 13:00:00	female	68	outpatient	Thoracic Surgery	NTM	Mycobacterial	M.avium							cough			TBLB
410	2019-07-12 13:00:00	male	72	outpatient	respiratory medicine	SCC												TBLB
411	2019-07-19 12:15:00	male	81	outpatient	respiratory medicine	adenocarcinoma												BF
412	2019-07-19 13:00:00	male	80	outpatient	Thoracic Surgery	nonspecific findings												TBLB
413	2019-07-19 12:15:00	male	74	inpatient	respiratory medicine	nonspecific findings												BF
414	2019-07-26 13:00:00	male	72	inpatient	respiratory medicine	adenocarcinoma												TBLB
415	2019-07-26 00:00:00	male	78	outpatient	Thoracic Surgery	small cell carcinoma												EBUS
416	2019-08-26 00:00:00	male	79	inpatient	Thoracic Surgery	large cell carcinoma												BF
417	2019-08-23 12:30:00	male	63	outpatient	respiratory medicine	adenocarcinoma												EBUS
418	2019-08-02 13:30:00	male	62	outpatient	respiratory medicine	adenocarcinoma												EBUS
419	2019-08-30 12:30:00	female	81	outpatient	Thoracic Surgery	metastasis												EBUS
420	2019-08-16 13:00:00	female	87	outpatient	Thoracic Surgery	carcinoma												TBLB
421	2019-08-16 15:30:00	female	60	outpatient	respiratory medicine	metastasis												EBUS
422	2019-08-02 13:30:00	male	60	outpatient	respiratory medicine	adenocarcinoma												EBUS
423	2019-08-02 12:30:00	male	63	outpatient	Thoracic Surgery	adenocarcinoma												EBUS
424	2019-08-09 13:30:00	female	76	outpatient	Thoracic Surgery	ADEDNOSQUAMOUS CARCINOMA												EBUS
425	2019-08-09 13:00:00	female	51	outpatient	respiratory medicine	nonspecific findings												TBLB
426	2019-08-09 12:30:00	female	71	outpatient	Thoracic Surgery	SCC												EBUS
427	2019-08-09 12:15:00	male	58	outpatient	respiratory medicine	adenocarcinoma												BF
428	2019-08-23 13:00:00	female	70	outpatient	respiratory medicine	adenocarcinoma												TBLB
429	2019-08-30 12:15:00	male	76	inpatient	respiratory medicine	LARGE CELL NEUROENDOCRINE CARCINOMA												BF
430	2019-08-30 13:00:00	female	74	outpatient	respiratory medicine	adenocarcinoma												TBLB
431	2019-08-30 13:00:00	female	87	outpatient	respiratory medicine	adenocarcinoma												TBLB
432	2019-08-30 13:00:00	male	85	outpatient	respiratory medicine	SCC												TBLB
433	2019-09-13 13:00:00	male	56	outpatient	Thoracic Surgery	adenocarcinoma												TBLB
434	2019-09-20 13:00:00	female	78	outpatient	respiratory medicine	adenocarcinoma+NTM	Mycobacterial	M.avium							cough			TBLB
435	2019-09-20 13:30:00	male	49	outpatient	Thoracic Surgery	Sarcoidosis												EBUS
436	2019-09-20 12:30:00	male	71	outpatient	respiratory medicine	nonspecific findings												EBUS
437	2019-09-20 12:30:00	male	67	outpatient	Thoracic Surgery	adenocarcinoma												EBUS
438	2019-09-20 13:00:00	male	68	outpatient	respiratory medicine	SCC												TBLB
439	2019-09-20 13:30:00	female	65	outpatient	respiratory medicine	metastasis												EBUS
440	2019-09-13 13:00:00	female	68	outpatient	respiratory medicine	metastasis												TBLB
441	2019-09-13 13:30:00	male	81	outpatient	respiratory medicine	SCC												EBUS
442	2019-09-13 13:30:00	male	54	outpatient	respiratory medicine	adenocarcinoma												EBUS
443	2019-09-27 13:00:00	male	73	inpatient	respiratory medicine	Tuberuculosis	Mycobacterial	M.tuberculosis							fever			TBLB	Except for Purpose
444	2019-09-27 13:00:00	female	59	outpatient	Thoracic Surgery	nonspecific findings												TBLB
445	2019-09-27 13:00:00	female	33	outpatient	Thoracic Surgery													TBLB	Except for Purpose
446	2019-09-27 13:30:00	male	77	outpatient	Thoracic Surgery	adenocarcinoma												EBUS
447	2019-10-04 13:00:00	male	67	outpatient	Thoracic Surgery	SCC												TBLB
448	2019-10-18 13:30:00	female	59	inpatient	respiratory medicine	nonspecific findings												EBUS
449	2019-10-25 00:00:00	female	80	inpatient	Thoracic Surgery													BF	Except for Purpose
450	2019-10-18 13:00:00	male	31	outpatient	respiratory medicine	adenocarcinoma												TBLB
451	2019-10-04 13:00:00	male	56	outpatient	respiratory medicine	SCC												TBLB
452	2019-10-18 13:00:00	male	46	outpatient	respiratory medicine	nonspecific findings												TBLB
453	2019-10-04 12:15:00	male	69	outpatient	Thoracic Surgery	adenocarcinoma												BF
454	2019-10-04 12:30:00	female	67	outpatient	respiratory medicine	adenocarcinoma												EBUS
455	2019-10-04 00:00:00	male	70	inpatient	respiratory medicine	nonspecific findings												BF
456	2019-10-04 12:15:00	female	46	outpatient	respiratory medicine	adenocarcinoma												BF
457	2019-10-18 13:30:00	female	75	outpatient	Thoracic Surgery	adenocarcinoma												EBUS
458	2019-10-11 13:00:00	male	81	outpatient	respiratory medicine	SCC												TBLB
459	2019-10-11 13:00:00	male	84	outpatient	Thoracic Surgery	adenocarcinoma												TBLB
460	2019-10-18 12:30:00	male	67	outpatient	Thoracic Surgery	SCC												EBUS
461	2019-10-18 13:30:00	female	77	outpatient	respiratory medicine	metastasis												EBUS
462	2019-10-11 13:00:00	female	67	outpatient	respiratory medicine	SCC												TBLB
463	2019-10-25 12:30:00	female	70	outpatient	Thoracic Surgery	metastasis												EBUS
464	2019-10-25 13:00:00	male	62	outpatient	Thoracic Surgery	SCC												TBLB
465	2019-10-25 13:30:00	male	76	outpatient	Thoracic Surgery	small cell carcinoma												EBUS
466	2019-11-08 13:00:00	female	83	inpatient	respiratory medicine	adenocarcinoma												TBLB
467	2019-11-08 13:00:00	male	69	outpatient	Thoracic Surgery	nonspecific findings												TBLB
468	2019-11-08 13:00:00	male	37	outpatient	respiratory medicine	adenocarcinoma												TBLB
469	2019-11-08 13:30:00	male	74	outpatient	Thoracic Surgery	adenocarcinoma												EBUS
470	2019-11-22 13:30:00	male	63	outpatient	respiratory medicine	small cell carcinoma												EBUS
471	2019-11-22 13:30:00	male	68	outpatient	respiratory medicine	adenocarcinoma												EBUS
472	2019-11-22 12:30:00	male	81	outpatient	Thoracic Surgery	SCC												EBUS
473	2019-11-01 13:30:00	male	77	inpatient	respiratory medicine	nonspecific findings												EBUS
474	2019-11-01 12:30:00	male	75	outpatient	respiratory medicine	small cell carcinoma												EBUS
475	2019-11-01 12:15:00	male	77	outpatient	Thoracic Surgery													BF	Except for Purpose
476	2019-11-15 12:30:00	male	71	outpatient	Thoracic Surgery	adenocarcinoma												EBUS
477	2019-11-01 13:30:00	male	58	outpatient	respiratory medicine	adenocarcinoma												EBUS
478	2019-11-29 12:30:00	female	72	outpatient	Thoracic Surgery	SCC												EBUS
479	2019-11-01 13:00:00	male	72	outpatient	respiratory medicine	Castleman disease												TBLB
480	2019-11-01 13:00:00	male	65	outpatient	respiratory medicine	adenocarcinoma												TBLB
481	2019-11-08 13:00:00	female	79	outpatient	Thoracic Surgery	adenocarcinoma												TBLB
482	2019-11-15 13:00:00	male	71	outpatient	respiratory medicine	small cell carcinoma												TBLB
483	2019-11-15 13:00:00	male	81	outpatient	Thoracic Surgery	adenocarcinoma												TBLB
484	2019-11-15 13:30:00	female	59	outpatient	respiratory medicine	adenocarcinoma												EBUS
485	2019-11-29 00:00:00	male	72	inpatient	respiratory medicine													BF	Except for Purpose
486	2019-11-29 12:15:00	male	71	outpatient	respiratory medicine	SCC												BF
487	2019-12-13 00:00:00	male	74	outpatient	Thoracic Surgery	adenocarcinoma												TBLB
488	2019-12-27 13:00:00	male	68	outpatient	respiratory medicine	adenocarcinoma												TBLB
489	2019-12-25 00:00:00	female	66	outpatient	respiratory medicine	small cell carcinoma												EBUS
490	2019-12-27 12:30:00	male	54	inpatient	Thoracic Surgery	adenocarcinoma												EBUS
491	2019-12-20 13:00:00	female	72	outpatient	respiratory medicine	adenocarcinoma												TBLB
492	2019-12-27 12:15:00	female	38	outpatient	Thoracic Surgery													BF	Except for Purpose
493	2019-12-13 13:00:00	male	63	outpatient	respiratory medicine	adenocarcinoma												TBLB
494	2019-12-13 13:00:00	female	39	outpatient	respiratory medicine	NTM	Mycobacterial	M.avium							asymptomatic			TBLB
495	2019-12-13 12:30:00	female	68	outpatient	respiratory medicine	adenocarcinoma												EBUS
496	2019-12-27 13:00:00	female	41	outpatient	respiratory medicine	SCC												TBLB
497	2019-12-20 12:15:00	male	79	outpatient	Thoracic Surgery													BF	Except for Purpose
498	2019-12-20 13:00:00	male	73	outpatient	respiratory medicine	nonspecific findings												TBLB
499	2019-12-20 12:30:00	male	76	outpatient	respiratory medicine	SCC												EBUS
500	2020-01-10 13:30:00	male	65	inpatient	respiratory medicine	adenocarcinoma												EBUS
501	2020-01-17 13:00:00	male	81	outpatient	Thoracic Surgery	nonspecific findings												TBLB
502	2020-01-28 00:00:00	male	78	inpatient	Thoracic Surgery													BF	Except for Purpose
503	2020-01-10 13:00:00	female	72	outpatient	respiratory medicine	adenocarcinoma												TBLB
504	2020-01-10 13:30:00	female	63	outpatient	respiratory medicine	metastasis												EBUS
505	2020-01-10 12:30:00	male	43	outpatient	Thoracic Surgery	metastasis												EBUS
506	2020-01-24 13:00:00	male	71	outpatient	respiratory medicine	adenocarcinoma												TBLB
507	2020-01-24 13:30:00	female	70	outpatient	respiratory medicine	cancer												EBUS
508	2020-01-31 12:30:00	male	78	outpatient	Thoracic Surgery	metastasis												EBUS
509	2020-01-31 13:00:00	male	73	outpatient	respiratory medicine	adenocarcinoma												TBLB
510	2020-01-24 12:30:00	male	79	outpatient	respiratory medicine	adenocarcinoma												EBUS
511	2020-01-17 13:00:00	male	64	inpatient	respiratory medicine	adenocarcinoma												TBLB
512	2020-01-31 13:00:00	male	71	outpatient	respiratory medicine	SCC												TBLB
513	2020-02-28 13:30:00	male	72	outpatient	Thoracic Surgery	metastasis												EBUS
514	2020-02-21 13:00:00	male	82	outpatient	respiratory medicine	adenocarcinoma												TBLB
515	2020-02-21 13:30:00	female	74	outpatient	respiratory medicine	small cell carcinoma												EBUS
516	2020-02-21 13:00:00	male	80	inpatient	respiratory medicine	adenocarcinoma												TBLB
517	2020-02-21 13:00:00	female	65	outpatient	respiratory medicine													TBLB	Except for Purpose
518	2020-02-14 13:30:00	male	70	outpatient	respiratory medicine	metastasis												EBUS
519	2020-02-21 12:30:00	male	61	inpatient	Thoracic Surgery	adenocarcinoma+NTM	Mycobacterial	M.avium							asymptomatic			EBUS
520	2020-02-14 13:00:00	male	65	outpatient	respiratory medicine													TBLB	Except for Purpose
521	2020-02-21 13:00:00	male	77	outpatient	respiratory medicine	adenocarcinoma												TBLB
522	2020-02-14 13:00:00	female	71	inpatient	respiratory medicine													TBLB	Except for Purpose
523	2020-02-28 13:00:00	male	79	outpatient	respiratory medicine	NTM+pneumonia	Mycobacterial+Bacterial	M.avium	Enterobacter cloacae complex	Cronobacter sakazakii	Staphylococcus aureus MSSA	α-haemolytic streptococcus	γ-haemolytic streptococcus	Haemophilus species	sputum			TBLB
524	2020-02-14 12:15:00	male	34	outpatient	Thoracic Surgery	nonspecific findings												BF
525	2020-02-14 12:15:00	male	78	outpatient	Thoracic Surgery													BF	Except for Purpose
526	2020-02-14 12:30:00	female	52	outpatient	respiratory medicine	metastasis												EBUS
527	2020-02-14 13:00:00	male	74	outpatient	respiratory medicine	adenocarcinoma												TBLB
528	2020-02-28 13:00:00	male	79	outpatient	respiratory medicine	adenocarcinoma												TBLB
529	2020-02-28 12:30:00	male	77	outpatient	respiratory medicine	adenocarcinoma												EBUS
530	2020-03-06 12:15:00	female	72	outpatient	respiratory medicine	nonspecific findings												BF
531	2020-03-27 13:30:00	female	60	outpatient	respiratory medicine	metastasis												EBUS
532	2020-03-13 12:15:00	female	68	outpatient	Thoracic Surgery													BF	Except for Purpose
533	2020-03-13 13:00:00	female	70	outpatient	Thoracic Surgery	adenocarcinoma												TBLB
534	2020-03-13 13:30:00	male	80	outpatient	Thoracic Surgery	adenocarcinoma												EBUS
535	2020-03-27 12:15:00	male	72	outpatient	respiratory medicine													BF	Except for Purpose
536	2020-03-27 12:15:00	male	57	outpatient	respiratory medicine	adenocarcinoma												BF
537	2020-03-27 13:00:00	male	79	outpatient	Thoracic Surgery	Aspergillus	Fungal	Aspergillus spp							Cough			TBLB
